# Supplementary material for: High-Throughput Discovery of Chloroplast and Mitochondrial DNA Polymorphisms in Brassicaceae Species by ORG-EcoTILLING
Source: PLoS One. 2012 Nov 21;7(11):e47284. doi: 10.1371/journal.pone.0047284 (PMC3504036; doi:10.1371/journal.pone.0047284)
Supplement: Table S1 — Analysis of ORG-EcoTILLING information in 700 and 800 channel from accD , matK and rbcL gene. (XLS) [file pone.0047284.s004.xls]

## Sheet: Sheet1
Primer name	Sample No.	IRD700	IRD800	Size
accD-1	B11	634	340	974
		718	256	974
	B12	718	256	974
	B14	290	684	974
		634	340	974
		718	256	974
	B25	634	340	974
		718	256	974
	B27	634	340	974
		718	256	974
	B29	634	340	974
		718	256	974
	B32	718	256	974
	B45	634	340	974
		718	256	974
	B51	634	340	974
		718	256	974
	B60	290	684	974
		634	340	974
		718	256	974
	B64	718	256	974
	B65	718	256	974
	B66	718	256	974
	B69	718	256	974
	B73	718	256	974
	B74	718	256	974
	B76	718	256	974
	B79	718	256	974
	B81	718	256	974
	B90	290	684	974
		634	340	974
		718	256	974
	B91	634	340	974
		718	256	974
	B92	634	340	974
		718	256	974
	B93	634	340	974
		718	256	974
	B94	409	565	974
		871	103	974
	B95	409	565	974
		871	103	974
	B96	409	565	974
		871	103	974
accD-2	B94	56	733	789
		117	672	789
		317	472	789
		436	353	789
		534	255	789
	B95	56	733	789
		117	672	789
		317	472	789
		436	353	789
		534	255	789
	B96	56	733	789
		117	672	789
		317	472	789
		436	353	789
		534	255	789
matK-1	B94	273	686	959
	B95	273	686	959
	B96	273	686	959
matK-2	B11	105	843	948
		172	776	948
		415	533	948
	B12	105	843	948
		172	776	948
		415	533	948
	B14	105	843	948
		172	776	948
		217	731	948
		415	533	948
	B27	105	843	948
		172	776	948
		415	533	948
	B29	105	843	948
		172	776	948
		217	731	948
		415	533	948
	B32	105	843	948
		172	776	948
		415	533	948
	B45	105	843	948
		172	776	948
		415	533	948
	B51	105	843	948
		172	776	948
		415	533	948
	B60	105	843	948
		172	776	948
		217	731	948
		415	533	948
	B64	105	843	948
		172	776	948
		415	533	948
	B65	105	843	948
		172	776	948
		415	533	948
	B66	105	843	948
		172	776	948
		415	533	948
	B68	105	843	948
		172	776	948
		415	533	948
	B69	105	843	948
		172	776	948
		415	533	948
	B73	105	843	948
		172	776	948
		415	533	948
	B74	105	843	948
		172	776	948
		415	533	948
	B76	105	843	948
		172	776	948
		415	533	948
	B79	105	843	948
		172	776	948
		415	533	948
	B81	105	843	948
		172	776	948
		415	533	948
	B90	105	843	948
		172	776	948
		217	731	948
		415	533	948
	B91	105	843	948
		172	776	948
		415	533	948
	B92	105	843	948
		172	776	948
		415	533	948
	B93	105	843	948
		172	776	948
		415	533	948
	B94	105	843	948
		314	634	948
		415	533	948
	B95	105	843	948
		314	634	948
		415	533	948
	B96	105	843	948
		314	634	948
		415	533	948
rbcL-1	B11	400	574	974
	B12	400	574	974
	B14	400	574	974
	B27	400	574	974
	B32	400	574	974
	B51	400	574	974
	B60	400	574	974
	B64	400	574	974
	B65	400	574	974
	B66	400	574	974
	B68	400	574	974
	B73	400	574	974
	B74	400	574	974
	B76	400	574	974
	B81	400	574	974
	B90	400	574	974
	B91	400	574	974
	B92	400	574	974
	B93	400	574	974
