# Supplementary material for: High-Throughput Discovery of Chloroplast and Mitochondrial DNA Polymorphisms in Brassicaceae Species by ORG-EcoTILLING
Source: PLoS One. 2012 Nov 21;7(11):e47284. doi: 10.1371/journal.pone.0047284 (PMC3504036; doi:10.1371/journal.pone.0047284)
Supplement: Table S2 — Band analysis of accD gene in 91 Brassicaceae samples identified by ORG-EcoTILLING. (XLS) [file pone.0047284.s005.xls]

## Sheet: Sheet1
Polymorphic	MW (bp) IRD700
samples code	73	86	87	88	100	119	127	134	135	144	151	152	187	191	207	225	227	250	251	260	266	283	305	339	345	346	365	372	388	389	416	468	469	470	474	510	522	543	607	704	713	746	755	781
A15																										+
A23																										+
A24																										+
A25																										+
A26																										+
A27																										+
A28																										+
A29																										+
A30																										+
A31																										+
A32																											+
A40						+
A41						+
A47						+									+	+				+		+				+		+		+					+					+	+
A48					+	+									+	+				+		+				+		+	+	+					+					+	+
A50						+									+	+					+	+	+	+		+			+	+										+	+
A51						+									+	+					+	+	+	+		+			+	+										+	+
A52						+									+	+					+	+	+	+		+			+	+										+	+
A54						+				+			+		+	+				+										+									+
A56					+								+							+		+	+										+					+		+
A57	+					+							+		+	+			+					+		+			+
A58						+							+		+	+				+						+			+	+			+		+	+				+
A59					+	+	+	+	+		+	+	+						+	+		+	+		+	+			+	+	+		+		+			+		+			+	+
A60																				+		+	+								+		+		+
A65		+	+	+	+	+	+	+	+	+	+	+	+	+						+		+	+	+	+	+			+	+	+	+	+	+	+			+		+				+
A67						+														+						+				+		+	+		+			+		+
A68	+					+				+					+	+		+	+	+						+		+	+	+			+							+	+
A69						+				+					+	+		+	+	+						+		+	+	+			+							+	+	+
A70		+	+	+																		+
A72						+									+	+				+									+	+					+		+		+	+
A74		+	+	+	+	+		+	+	+	+	+			+	+		+				+				+			+	+			+					+		+
A76						+														+		+				+						+	+	+				+		+
A77						+																				+							+							+
A78					+			+	+	+	+	+			+			+				+				+			+	+					+		+	+			+
A79																				+		+										+	+						+
A81						+														+		+				+							+							+
A82						+							+		+	+			+	+		+				+			+	+			+			+						+
A83													+	+		+			+							+			+	+			+					+		+
A84																			+							+							+
A85						+									+											+
A87								+	+																	+				+
A88		+	+	+	+	+	+	+	+	+	+	+	+	+	+			+	+	+		+		+	+	+		+	+		+		+		+	+	+			+
A90	+						+	+	+									+				+						+		+	+		+
A91	+				+	+	+	+	+		+	+	+					+		+		+			+	+			+		+		+					+		+		+
